# Supplementary material for: Axial separation simulation analysis and experiment of maize seed cylinder grading: A study on axial analysis
Source: PLoS One. 2025 Nov 21;20(11):e0337035. doi: 10.1371/journal.pone.0337035 (PMC12637904; doi:10.1371/journal.pone.0337035)
Supplement: S1 Table — The relevant model parameters obtained by referring to relevant literature. (XLSX) [file pone.0337035.s001.xlsx]

## Sheet: Sheet1
S1 Table. Parameter of maize seed of DEM.
Parameter	Value
Poisson's ratio	0.2–0.6
Density /(kg/m3)	1,175–1,219
Shear modulus/Pa	1.09×108–1.65×108
Static friction coefficient of maize–maize	0.246–0.438
Dynamic friction coefficient of maize–maize	0.025–0.071
Restitution coefficient of maize–maize	0.236–0.514
Static friction coefficient of maize–steel plate	0.274–0.484
Dynamic friction coefficient of maize–steel plate	0.031–0.065
Restitution coefficient of maize–steel plate	0.416–0.677
