# Supplementary material for: Axial separation simulation analysis and experiment of maize seed cylinder grading: A study on axial analysis
Source: PLoS One. 2025 Nov 21;20(11):e0337035. doi: 10.1371/journal.pone.0337035 (PMC12637904; doi:10.1371/journal.pone.0337035)
Supplement: S2 Table — The parameters of the grading cylinder were obtained from the materials manual. (XLSX) [file pone.0337035.s002.xlsx]

## Sheet: Sheet1
S2 Table. Parameter of grading cylinder of DEM.
Parameter	Value
Poisson's ratio	0.28
Density/(kg/m3)	7850
Shear modulus/Pa	8.1×1010
