# Supplementary material for: Axial separation simulation analysis and experiment of maize seed cylinder grading: A study on axial analysis
Source: PLoS One. 2025 Nov 21;20(11):e0337035. doi: 10.1371/journal.pone.0337035 (PMC12637904; doi:10.1371/journal.pone.0337035)
Supplement: S3 Table — The table lists three levels of parameter setting for the three factors in the test. (XLSX) [file pone.0337035.s003.xlsx]

## Sheet: Sheet1
S3 Table. Orthogonal experimental factors and levels.
Levels	Factors
	Rotational speed A/(r/min)	Inclination angle B/(°)	Feeding rate C/(g/s)
1	14	0	1250
2	16	1	1300
3	18	2	1350
