# Supplementary material for: Axial separation simulation analysis and experiment of maize seed cylinder grading: A study on axial analysis
Source: PLoS One. 2025 Nov 21;20(11):e0337035. doi: 10.1371/journal.pone.0337035 (PMC12637904; doi:10.1371/journal.pone.0337035)
Supplement: S4 Table — (XLSX) [file pone.0337035.s004.xlsx]

## Sheet: Sheet1
S4 Table. Results of orthogonal test.
No.	A	B	C	Qualification rate /%	Productivity /(g/s)
1	1	1	1	92.39	978
2	1	1	2	90.18	1067
3	1	1	3	87.65	1144
4	2	2	1	93.21	1033
5	2	2	2	90.69	1173
6	2	2	3	89.78	1068
7	3	3	1	87.94	1020
8	3	3	2	86.26	1060
9	3	3	3	83.37	1248
