# Supplementary material for: Axial separation simulation analysis and experiment of maize seed cylinder grading: A study on axial analysis
Source: PLoS One. 2025 Nov 21;20(11):e0337035. doi: 10.1371/journal.pone.0337035 (PMC12637904; doi:10.1371/journal.pone.0337035)
Supplement: S5 Table — (XLSX) [file pone.0337035.s005.xlsx]

## Sheet: Sheet1
S5 Table. Range analysis results.
Test indicators	Analysis items	A	B	C
Qualification rate /%	k1	90.07	91.18	89.48
	k2	91.23	89.04	88.92
	k3	85.86	86.93	88.76
	R	5.37	4.25	0.72
	Priority Order	A＞B＞C
	Preferred combination	A2B1C1
Productivity /(g/s)	k1	1063	1010	1035
	k2	1091	1100	1116
	k3	1109	1153	1112
	R	46	143	81
	Priority Order	B＞C＞A
	Preferred combination	A3B3C2
