# Supplementary material for: Axial separation simulation analysis and experiment of maize seed cylinder grading: A study on axial analysis
Source: PLoS One. 2025 Nov 21;20(11):e0337035. doi: 10.1371/journal.pone.0337035 (PMC12637904; doi:10.1371/journal.pone.0337035)
Supplement: S6 Table — (XLSX) [file pone.0337035.s006.xlsx]

## Sheet: Sheet1
S6 Table. Simulation test results.
Parameter	Qualification rate	Productivity
Maximum	0.9439	1,049 g/s
Minimum	0.9188	1,017 g/s
Average	0.9321	1,033 g/s
Standard deviation	0.91	14
