# Supplementary material for: Axial separation simulation analysis and experiment of maize seed cylinder grading: A study on axial analysis
Source: PLoS One. 2025 Nov 21;20(11):e0337035. doi: 10.1371/journal.pone.0337035 (PMC12637904; doi:10.1371/journal.pone.0337035)
Supplement: S8 Table — (XLSX) [file pone.0337035.s008.xlsx]

## Sheet: Sheet1
S8 Table. Comparison of simulation and validation test results.
Parameter	Qualification rate	Productivity
Test value	0.9015	985 g/s
Simulation value	0.9321	1,033 g/s
Relative error	0.0339	0.0482
